# Supplementary material for: VISTA Emerges as a Promising Target against Immune Evasion Mechanisms in Medulloblastoma
Source: Cancers (Basel). 2024 Jul 24;16(15):2629. doi: 10.3390/cancers16152629 (PMC11312086; doi:10.3390/cancers16152629)
Supplement: Supplementary file 1 [file cancers-16-02629-s001.zip]

Archive with 11 entries (10 files):
- File S1. figures.pdf
- File S2. Western blot/
- File S2. Western blot/.DS_Store
- File S2. Western blot/hsp90_1.tif
- File S2. Western blot/hsp90_2 ladder.tif
- File S2. Western blot/vista_1.tif
- File S2. Western blot/vista_2 ladder.tif
- File S2. Western blot/vsig8_1.tif
- File S2. Western blot/vsig8_2 ladder.tif
- File S2. Western blot/vsigthree_1.tif
- File S2. Western blot/vsigthree_2 ladder.tif
